# Supplementary material for: Outcomes with Avelumab Maintenance Treatment for Advanced Urothelial Cancer in a US Patient Cohort
Source: Curr Oncol. 2026 Feb 27;33(3):138. doi: 10.3390/curroncol33030138 (PMC13025058; doi:10.3390/curroncol33030138)
Supplement: Supplementary file 1 [file curroncol-33-00138-s001.zip]

Archive with 2 entries (2 files):
- Supplementary Figures S1 and S2.pdf
- Supplementary Tables S1 and S2.pdf
